# Supplementary material for: Morphology and sexual dimorphism of living mature adults of Amphiduros fuscescens (Marenzeller, 1875) (Annelida, Hesionidae, Amphidurine), first reported for the Iberian Peninsula
Source: Biodivers Data J. 2021 May 19;9:e66020. doi: 10.3897/BDJ.9.e66020 (PMC8154868; doi:10.3897/BDJ.9.e66020)
Supplement: XML Treatment for Amphiduros fuscescens [file BDJ.9.e66020-treatment1.xml]

<!DOCTYPE tp:taxon-treatment
  PUBLIC "-//TaxonX//DTD Taxonomic Treatment Publishing DTD v0 20100105//EN" "tax-treatment-NSO.dtd">
<tp:taxon-treatment xmlns:tp="http://www.plazi.org/taxpub"><tp:treatment-meta><mixed-citation publication-type="journal"><person-group><name><surname>Martin</surname><given-names>Daniel</given-names></name><name><surname>Romano</surname><given-names>Chiara</given-names></name></person-group><article-title>Morphology and sexual dimorphism of living mature adults of <italic><tp:taxon-name><tp:taxon-name-part taxon-name-part-type="genus" reg="Amphiduros">Amphiduros</tp:taxon-name-part> <tp:taxon-name-part taxon-name-part-type="species" reg="fuscescens">fuscescens</tp:taxon-name-part></tp:taxon-name></italic> (Marenzeller, 1875) (<tp:taxon-name><tp:taxon-name-part taxon-name-part-type="phylum">Annelida</tp:taxon-name-part></tp:taxon-name>, <tp:taxon-name><tp:taxon-name-part taxon-name-part-type="family">Hesionidae</tp:taxon-name-part></tp:taxon-name>, Amphidurine), first reported for the Iberian Peninsula</article-title><source>Biodivers Data J</source><day>19</day><month>5</month><year>2021</year><volume>9</volume><pub-id pub-id-type="doi">10.3897/BDJ.9.e66020</pub-id></mixed-citation></tp:treatment-meta><tp:nomenclature><tp:taxon-name><object-id xmlns:xlink="http://www.w3.org/1999/xlink" content-type="arpha" xlink:type="simple">CC82D51B-BFDE-569C-8D43-2CC11EDFFA46</object-id><tp:taxon-name-part taxon-name-part-type="genus">Amphiduros</tp:taxon-name-part> <tp:taxon-name-part taxon-name-part-type="species">fuscescens</tp:taxon-name-part></tp:taxon-name><tp:taxon-authority>(Marenzeller, 1975)</tp:taxon-authority></tp:nomenclature><tp:treatment-sec sec-type="materials"><title>Materials</title><list list-type="alpha-lower" list-content="occurrences"><list-item><p><bold>Type status:</bold> <named-content xmlns:xlink="http://www.w3.org/1999/xlink" content-type="dwc:typeStatus" xlink:type="simple">Other material</named-content>. <bold>Occurrence:</bold> recordedBy: <named-content xmlns:xlink="http://www.w3.org/1999/xlink" content-type="dwc:recordedBy" xlink:type="simple">Daniel Martin and Manel Bolivar</named-content>; individualID: <named-content xmlns:xlink="http://www.w3.org/1999/xlink" content-type="dwc:individualID" xlink:type="simple">B214</named-content>; sex: <named-content xmlns:xlink="http://www.w3.org/1999/xlink" content-type="dwc:sex" xlink:type="simple">male</named-content>; lifeStage: <named-content xmlns:xlink="http://www.w3.org/1999/xlink" content-type="dwc:lifeStage" xlink:type="simple">adult</named-content>; preparations: <named-content xmlns:xlink="http://www.w3.org/1999/xlink" content-type="dwc:preparations" xlink:type="simple">relaxed with Thymol, fixed and preserved in ethanol 95%</named-content>; associatedSequences: <named-content xmlns:xlink="http://www.w3.org/1999/xlink" content-type="dwc:associatedSequences" xlink:type="simple">GenBank: MW135348</named-content>; <bold>Taxon:</bold> scientificName: <named-content xmlns:xlink="http://www.w3.org/1999/xlink" content-type="dwc:scientificName" xlink:type="simple"><tp:taxon-name><tp:taxon-name-part taxon-name-part-type="genus" reg="Amphiduros">Amphiduros</tp:taxon-name-part> <tp:taxon-name-part taxon-name-part-type="species" reg="fuscescens">fuscescens</tp:taxon-name-part></tp:taxon-name></named-content>; phylum: <named-content xmlns:xlink="http://www.w3.org/1999/xlink" content-type="dwc:phylum" xlink:type="simple"><tp:taxon-name><tp:taxon-name-part taxon-name-part-type="phylum">Annelida</tp:taxon-name-part></tp:taxon-name></named-content>; class: <named-content xmlns:xlink="http://www.w3.org/1999/xlink" content-type="dwc:class" xlink:type="simple"><tp:taxon-name><tp:taxon-name-part taxon-name-part-type="class">Polychaeta</tp:taxon-name-part></tp:taxon-name></named-content>; order: <named-content xmlns:xlink="http://www.w3.org/1999/xlink" content-type="dwc:order" xlink:type="simple"><tp:taxon-name><tp:taxon-name-part taxon-name-part-type="order">Phyllodocida</tp:taxon-name-part></tp:taxon-name></named-content>; family: <named-content xmlns:xlink="http://www.w3.org/1999/xlink" content-type="dwc:family" xlink:type="simple"><tp:taxon-name><tp:taxon-name-part taxon-name-part-type="family">Hesionidae</tp:taxon-name-part></tp:taxon-name></named-content>; <bold>Location:</bold> continent: <named-content xmlns:xlink="http://www.w3.org/1999/xlink" content-type="dwc:continent" xlink:type="simple">Europe</named-content>; waterBody: <named-content xmlns:xlink="http://www.w3.org/1999/xlink" content-type="dwc:waterBody" xlink:type="simple">Mediterranean Sea</named-content>; country: <named-content xmlns:xlink="http://www.w3.org/1999/xlink" content-type="dwc:country" xlink:type="simple">Spain</named-content>; stateProvince: <named-content xmlns:xlink="http://www.w3.org/1999/xlink" content-type="dwc:stateProvince" xlink:type="simple">Catalunya</named-content>; municipality: <named-content xmlns:xlink="http://www.w3.org/1999/xlink" content-type="dwc:municipality" xlink:type="simple">Blanes</named-content>; locality: <named-content xmlns:xlink="http://www.w3.org/1999/xlink" content-type="dwc:locality" xlink:type="simple">Punta Santa Anna</named-content>; verbatimDepth: <named-content xmlns:xlink="http://www.w3.org/1999/xlink" content-type="dwc:verbatimDepth" xlink:type="simple">6-7 m</named-content>; verbatimLatitude: <named-content xmlns:xlink="http://www.w3.org/1999/xlink" content-type="dwc:verbatimLatitude" xlink:type="simple">41°40’26” N</named-content>; verbatimLongitude: <named-content xmlns:xlink="http://www.w3.org/1999/xlink" content-type="dwc:verbatimLongitude" xlink:type="simple">2°48’07” E</named-content>; verbatimCoordinateSystem: <named-content xmlns:xlink="http://www.w3.org/1999/xlink" content-type="dwc:verbatimCoordinateSystem" xlink:type="simple">degrees minutes seconds</named-content>; <bold>Event:</bold> samplingProtocol: <named-content xmlns:xlink="http://www.w3.org/1999/xlink" content-type="dwc:samplingProtocol" xlink:type="simple">Scuba diving</named-content>; year: <named-content xmlns:xlink="http://www.w3.org/1999/xlink" content-type="dwc:year" xlink:type="simple">2019</named-content>; month: <named-content xmlns:xlink="http://www.w3.org/1999/xlink" content-type="dwc:month" xlink:type="simple">4</named-content>; day: <named-content xmlns:xlink="http://www.w3.org/1999/xlink" content-type="dwc:day" xlink:type="simple">22</named-content>; habitat: <named-content xmlns:xlink="http://www.w3.org/1999/xlink" content-type="dwc:habitat" xlink:type="simple">shallow sublittoral with boulders on mixed coarse sand and gravel</named-content>; eventRemarks: <named-content xmlns:xlink="http://www.w3.org/1999/xlink" content-type="dwc:eventRemarks" xlink:type="simple">the specimen was collected from the sea bottom, it was hidden below boulders</named-content>; <bold>Record Level:</bold> institutionID: <named-content xmlns:xlink="http://www.w3.org/1999/xlink" content-type="dwc:institutionID" xlink:type="simple">Museo Nacional de Ciencias Naturales</named-content>; institutionCode: <named-content xmlns:xlink="http://www.w3.org/1999/xlink" content-type="dwc:institutionCode" xlink:type="simple">MVCN</named-content>; collectionCode: <named-content xmlns:xlink="http://www.w3.org/1999/xlink" content-type="dwc:collectionCode" xlink:type="simple">MNCN 16.01/18935</named-content></p></list-item><list-item><p><bold>Type status:</bold> <named-content xmlns:xlink="http://www.w3.org/1999/xlink" content-type="dwc:typeStatus" xlink:type="simple">Other material</named-content>. <bold>Occurrence:</bold> recordedBy: <named-content xmlns:xlink="http://www.w3.org/1999/xlink" content-type="dwc:recordedBy" xlink:type="simple">Daniel Martin and Manel Bolivar</named-content>; individualID: <named-content xmlns:xlink="http://www.w3.org/1999/xlink" content-type="dwc:individualID" xlink:type="simple">XX214</named-content>; sex: <named-content xmlns:xlink="http://www.w3.org/1999/xlink" content-type="dwc:sex" xlink:type="simple">female</named-content>; lifeStage: <named-content xmlns:xlink="http://www.w3.org/1999/xlink" content-type="dwc:lifeStage" xlink:type="simple">adult</named-content>; preparations: <named-content xmlns:xlink="http://www.w3.org/1999/xlink" content-type="dwc:preparations" xlink:type="simple">relaxed with Thymol, fixed in a 4% formalin/seawater solution, preserved in 70% ethanol</named-content>; <bold>Taxon:</bold> scientificName: <named-content xmlns:xlink="http://www.w3.org/1999/xlink" content-type="dwc:scientificName" xlink:type="simple"><tp:taxon-name><tp:taxon-name-part taxon-name-part-type="genus" reg="Amphiduros">Amphiduros</tp:taxon-name-part> <tp:taxon-name-part taxon-name-part-type="species" reg="fuscescens">fuscescens</tp:taxon-name-part></tp:taxon-name></named-content>; phylum: <named-content xmlns:xlink="http://www.w3.org/1999/xlink" content-type="dwc:phylum" xlink:type="simple"><tp:taxon-name><tp:taxon-name-part taxon-name-part-type="phylum">Annelida</tp:taxon-name-part></tp:taxon-name></named-content>; class: <named-content xmlns:xlink="http://www.w3.org/1999/xlink" content-type="dwc:class" xlink:type="simple"><tp:taxon-name><tp:taxon-name-part taxon-name-part-type="class">Polychaeta</tp:taxon-name-part></tp:taxon-name></named-content>; order: <named-content xmlns:xlink="http://www.w3.org/1999/xlink" content-type="dwc:order" xlink:type="simple"><tp:taxon-name><tp:taxon-name-part taxon-name-part-type="order">Phyllodocida</tp:taxon-name-part></tp:taxon-name></named-content>; family: <named-content xmlns:xlink="http://www.w3.org/1999/xlink" content-type="dwc:family" xlink:type="simple"><tp:taxon-name><tp:taxon-name-part taxon-name-part-type="family">Hesionidae</tp:taxon-name-part></tp:taxon-name></named-content>; <bold>Location:</bold> continent: <named-content xmlns:xlink="http://www.w3.org/1999/xlink" content-type="dwc:continent" xlink:type="simple">Europe</named-content>; waterBody: <named-content xmlns:xlink="http://www.w3.org/1999/xlink" content-type="dwc:waterBody" xlink:type="simple">Mediterranean Sea</named-content>; country: <named-content xmlns:xlink="http://www.w3.org/1999/xlink" content-type="dwc:country" xlink:type="simple">Spain</named-content>; stateProvince: <named-content xmlns:xlink="http://www.w3.org/1999/xlink" content-type="dwc:stateProvince" xlink:type="simple">Catalunya</named-content>; municipality: <named-content xmlns:xlink="http://www.w3.org/1999/xlink" content-type="dwc:municipality" xlink:type="simple">Blanes</named-content>; locality: <named-content xmlns:xlink="http://www.w3.org/1999/xlink" content-type="dwc:locality" xlink:type="simple">Punta Santa Anna</named-content>; verbatimDepth: <named-content xmlns:xlink="http://www.w3.org/1999/xlink" content-type="dwc:verbatimDepth" xlink:type="simple">6-7 m</named-content>; verbatimLatitude: <named-content xmlns:xlink="http://www.w3.org/1999/xlink" content-type="dwc:verbatimLatitude" xlink:type="simple">41°40’26” N</named-content>; verbatimLongitude: <named-content xmlns:xlink="http://www.w3.org/1999/xlink" content-type="dwc:verbatimLongitude" xlink:type="simple">2°48’07” E</named-content>; verbatimCoordinateSystem: <named-content xmlns:xlink="http://www.w3.org/1999/xlink" content-type="dwc:verbatimCoordinateSystem" xlink:type="simple">degrees minutes seconds</named-content>; <bold>Event:</bold> samplingProtocol: <named-content xmlns:xlink="http://www.w3.org/1999/xlink" content-type="dwc:samplingProtocol" xlink:type="simple">Scuba diving</named-content>; year: <named-content xmlns:xlink="http://www.w3.org/1999/xlink" content-type="dwc:year" xlink:type="simple">2019</named-content>; month: <named-content xmlns:xlink="http://www.w3.org/1999/xlink" content-type="dwc:month" xlink:type="simple">4</named-content>; day: <named-content xmlns:xlink="http://www.w3.org/1999/xlink" content-type="dwc:day" xlink:type="simple">22</named-content>; habitat: <named-content xmlns:xlink="http://www.w3.org/1999/xlink" content-type="dwc:habitat" xlink:type="simple">shallow sublittoral with boulders on mixed coarse sand and gravel</named-content>; eventRemarks: <named-content xmlns:xlink="http://www.w3.org/1999/xlink" content-type="dwc:eventRemarks" xlink:type="simple">the specimen was collected from the sea bottom, it was hidden below boulders</named-content>; <bold>Record Level:</bold> institutionID: <named-content xmlns:xlink="http://www.w3.org/1999/xlink" content-type="dwc:institutionID" xlink:type="simple">Museo Nacional de Ciencias Naturales</named-content>; institutionCode: <named-content xmlns:xlink="http://www.w3.org/1999/xlink" content-type="dwc:institutionCode" xlink:type="simple">MVCN</named-content>; collectionCode: <named-content xmlns:xlink="http://www.w3.org/1999/xlink" content-type="dwc:collectionCode" xlink:type="simple">MNCN 16.01/18936</named-content></p></list-item><list-item><p><bold>Type status:</bold> <named-content xmlns:xlink="http://www.w3.org/1999/xlink" content-type="dwc:typeStatus" xlink:type="simple">Other material</named-content>. <bold>Occurrence:</bold> recordedBy: <named-content xmlns:xlink="http://www.w3.org/1999/xlink" content-type="dwc:recordedBy" xlink:type="simple">Xavier Salvador Costa</named-content>; individualID: <named-content xmlns:xlink="http://www.w3.org/1999/xlink" content-type="dwc:individualID" xlink:type="simple">X13</named-content>; sex: <named-content xmlns:xlink="http://www.w3.org/1999/xlink" content-type="dwc:sex" xlink:type="simple">female</named-content>; lifeStage: <named-content xmlns:xlink="http://www.w3.org/1999/xlink" content-type="dwc:lifeStage" xlink:type="simple">adult</named-content>; preparations: <named-content xmlns:xlink="http://www.w3.org/1999/xlink" content-type="dwc:preparations" xlink:type="simple">fixed and preserved in 95% ethanol</named-content>; <bold>Taxon:</bold> scientificName: <named-content xmlns:xlink="http://www.w3.org/1999/xlink" content-type="dwc:scientificName" xlink:type="simple"><tp:taxon-name><tp:taxon-name-part taxon-name-part-type="genus" reg="Amphiduros">Amphiduros</tp:taxon-name-part> <tp:taxon-name-part taxon-name-part-type="species" reg="fuscescens">fuscescens</tp:taxon-name-part></tp:taxon-name></named-content>; phylum: <named-content xmlns:xlink="http://www.w3.org/1999/xlink" content-type="dwc:phylum" xlink:type="simple"><tp:taxon-name><tp:taxon-name-part taxon-name-part-type="phylum">Annelida</tp:taxon-name-part></tp:taxon-name></named-content>; class: <named-content xmlns:xlink="http://www.w3.org/1999/xlink" content-type="dwc:class" xlink:type="simple"><tp:taxon-name><tp:taxon-name-part taxon-name-part-type="class">Polychaeta</tp:taxon-name-part></tp:taxon-name></named-content>; order: <named-content xmlns:xlink="http://www.w3.org/1999/xlink" content-type="dwc:order" xlink:type="simple"><tp:taxon-name><tp:taxon-name-part taxon-name-part-type="order">Phyllodocida</tp:taxon-name-part></tp:taxon-name></named-content>; family: <named-content xmlns:xlink="http://www.w3.org/1999/xlink" content-type="dwc:family" xlink:type="simple"><tp:taxon-name><tp:taxon-name-part taxon-name-part-type="family">Hesionidae</tp:taxon-name-part></tp:taxon-name></named-content>; <bold>Location:</bold> continent: <named-content xmlns:xlink="http://www.w3.org/1999/xlink" content-type="dwc:continent" xlink:type="simple">Europe</named-content>; waterBody: <named-content xmlns:xlink="http://www.w3.org/1999/xlink" content-type="dwc:waterBody" xlink:type="simple">Mediterranean Sea</named-content>; country: <named-content xmlns:xlink="http://www.w3.org/1999/xlink" content-type="dwc:country" xlink:type="simple">Spain</named-content>; stateProvince: <named-content xmlns:xlink="http://www.w3.org/1999/xlink" content-type="dwc:stateProvince" xlink:type="simple">Catalunya</named-content>; municipality: <named-content xmlns:xlink="http://www.w3.org/1999/xlink" content-type="dwc:municipality" xlink:type="simple">Sant Feliu de Guixols</named-content>; locality: <named-content xmlns:xlink="http://www.w3.org/1999/xlink" content-type="dwc:locality" xlink:type="simple">Cala Maset</named-content>; verbatimDepth: <named-content xmlns:xlink="http://www.w3.org/1999/xlink" content-type="dwc:verbatimDepth" xlink:type="simple">5 m</named-content>; verbatimLatitude: <named-content xmlns:xlink="http://www.w3.org/1999/xlink" content-type="dwc:verbatimLatitude" xlink:type="simple">41°47’11” N</named-content>; verbatimLongitude: <named-content xmlns:xlink="http://www.w3.org/1999/xlink" content-type="dwc:verbatimLongitude" xlink:type="simple">3°02’42” E</named-content>; verbatimCoordinateSystem: <named-content xmlns:xlink="http://www.w3.org/1999/xlink" content-type="dwc:verbatimCoordinateSystem" xlink:type="simple">degrees minutes seconds</named-content>; <bold>Event:</bold> samplingProtocol: <named-content xmlns:xlink="http://www.w3.org/1999/xlink" content-type="dwc:samplingProtocol" xlink:type="simple">Scuba diving</named-content>; year: <named-content xmlns:xlink="http://www.w3.org/1999/xlink" content-type="dwc:year" xlink:type="simple">2021</named-content>; month: <named-content xmlns:xlink="http://www.w3.org/1999/xlink" content-type="dwc:month" xlink:type="simple">1</named-content>; day: <named-content xmlns:xlink="http://www.w3.org/1999/xlink" content-type="dwc:day" xlink:type="simple">30</named-content>; habitat: <named-content xmlns:xlink="http://www.w3.org/1999/xlink" content-type="dwc:habitat" xlink:type="simple">shallow sublittoral with boulders on mixed coarse sand and gravel</named-content>; <bold>Record Level:</bold> institutionID: <named-content xmlns:xlink="http://www.w3.org/1999/xlink" content-type="dwc:institutionID" xlink:type="simple">Museo Nacional de Ciencias Naturales</named-content>; institutionCode: <named-content xmlns:xlink="http://www.w3.org/1999/xlink" content-type="dwc:institutionCode" xlink:type="simple">MVCN</named-content>; collectionCode: <named-content xmlns:xlink="http://www.w3.org/1999/xlink" content-type="dwc:collectionCode" xlink:type="simple">MNCN 16.01/18937</named-content></p></list-item></list></tp:treatment-sec><tp:treatment-sec sec-type="Description"><title>Description</title><sec sec-type="Diagnosis"><title>Diagnosis</title><p><tp:taxon-name><tp:taxon-name-part taxon-name-part-type="tribe">Gyptini</tp:taxon-name-part></tp:taxon-name> with orange/brown eyes, dispersed eye pigment, coalescing nuchal organs, inflated dorsal cirri, and reduced stout emerging acicular notochaetae.</p></sec><sec sec-type="Morphological Description"><title>Morphological Description</title><p>Body anteriorly and posteriorly tapered, ventral flattened (Fig. <xref ref-type="fig" rid="F6830965">1</xref>A–C). Prostomiurn roughly oval, anteriorly truncate, posteriorly with distinct median incision (Fig. <xref ref-type="fig" rid="F6830965">1</xref>A–E). Palpophores cylindrical, antero-ventrally inserted and palpostyles proximally inflated, distally tapered (Fig. <xref ref-type="fig" rid="F6830965">1</xref>D–E). Lateral antennae longer than palps, cylindrical, distally tapering, inserted below palps; central antenna much shorter than lateral antennae, distinctly pointed, inserted dorsally between anterior pair of eyes, ceratophore absent (Fig. <xref ref-type="fig" rid="F6830965">1</xref>D–E). Anterior pair of eyes larger than posterior pair; nuchal organs long, bordering lateral and posterior margins of prostomium, mid-dorsally not coalescing (Fig. <xref ref-type="fig" rid="F6830965">1</xref>D–E). Dorsal cirri segment 1-5 elongated and slightly inflated, with those on segment 2, 4 and 5 largest and longest (Fig. <xref ref-type="fig" rid="F6830965">1</xref>A–C). Dorsal cirrophores segment 1-5 longer than on following segments. The remaining dorsal cirri roughly alternating inflated, with round tips, dorsally orientated and thinner, with pointed tips, more laterally orientated (Fig. <xref ref-type="fig" rid="F6830965">1</xref>A–C and Fig. <xref ref-type="fig" rid="F6830969">2</xref>A-C). In living specimens, thicker long dorsal cirri tending to be elevated from body plan, slightly sinuose, directed backwards; thinner short dorsal cirri not elevated from body plan, straight and perpendicular to antero-posterior body axis. Ventral cirri of segment 1-4 much longer than following ones, with those on segment 1 slightly longer; remaining ventral cirri ventro-distally inserted on neuropodium, with small and indistinct cirrophores and short, digitiform, distally tapering, non-pointed cirrostyles (Fig. <xref ref-type="fig" rid="F6830969">2</xref>C and Fig. <xref ref-type="fig" rid="F6830973">3</xref>A). Neuropodia and neurochaetae from segment 5, notopodia and notochaetae from segment 6. Notopodial acicular prechaetallobes conical, pointed; notoaciculae single or with small accessory basal acicula; notochaetae all chambered, simple and very fine, with numerous capillaries with two rows of small teeth and 2-10 most ventral curved chaetae with distal serration on ventral side; emerging acicular chaetae absent (Fig. <xref ref-type="fig" rid="F6830973">3</xref>B). Neuropodial acicular prechaetal lobes conical, much longer and more prominent than notopodial ones, neuroaciculae single or with small accessory basal acicula. Neurochaetae all compound, numerous, with chambered shafts and unidentate tips of blades; chaetal length increasing ventrally to dorsally (Fig. <xref ref-type="fig" rid="F6830973">3</xref>B). Pygidium with pair of large inflated cirri, similar to smallest dorsal cirri; median papilla present (Fig. <xref ref-type="fig" rid="F6830969">2</xref>D).</p><p>Colour in living animals transparent orange, with characteristically transparent appendages having white, iridescent bands on cirrophores and on tips of cirrostyles, a middle orange band on cirrostyles and white pigment as spots and bands on lateral antennae, dorsal cirri and cirrophores and on enlarged, anterior ventral cirri; eyes brownish; gut region orange (Fig. <xref ref-type="fig" rid="F6830965">1</xref>A–C and Fig. <xref ref-type="fig" rid="F6830969">2</xref>A–C). Preserved animals pale yellowish, eyes dark brown, other pigmentation lost, except for orange patches on cirrostyles of dorsal cirri when preserved directly with formalin (Fig. <xref ref-type="fig" rid="F6830973">3</xref>C–D).</p></sec><sec sec-type="Male sexually dimorphic characters"><title>Male sexually dimorphic characters</title><p>Body bright orange, 36.3 mm long, 5.7 mm wide (without parapodia) at chaetiger 15, with 35 chaetigers (Fig. <xref ref-type="fig" rid="F6830965">1</xref>A). Ratio body width vs. body length 0.4. Width of the long dorsal cirri 0.75 mm wide (0.1 when divided by body width). Posterior pair of eyes clearly separated from anterior pair (Fig. <xref ref-type="fig" rid="F6830965">1</xref>A and D). Sperm light orange, accumulating in parapodia from chaetigers 8–36. Most anterior (i.e. palps, antennae and fists, small tentacular cirri) and most posterior (i.e. last dorsal cirri and anal cirri) appendages brightly pigmented (Fig. <xref ref-type="fig" rid="F6830965">1</xref>A and Fig. <xref ref-type="fig" rid="F6830969">2</xref>B–C).</p></sec><sec sec-type="Females sexually dimorphic characters"><title>Females sexually dimorphic characters</title><p>Female from Blanes with violet body, 34.3 mm long, 3.8 mm wide (without parapodia) at chaetiger 15, with 40 chaetigers (Fig. 1B). Ratio body width vs. body length 0.11. Width of the long dorsal cirri 0.39 mm wide (0.08 when divided by body width). Posterior pair of eyes almost coalescent with anterior pair (Fig. <xref ref-type="fig" rid="F6830965">1</xref>B and E). Oocytes dark violet, from chaetigers 10–38, non-restricted to parapodia, measuring 115–175 µm in diameter. Most anterior (i.e. palps, antennae and fists, small tentacular cirri) and most posterior (i.e. last dorsal cirri and anal cirri) appendages brightly pigmented (Fig. <xref ref-type="fig" rid="F6830965">1</xref>B, Fig. <xref ref-type="fig" rid="F6830969">2</xref>A and D).</p><p>Female from Sant Feliu with orange/violet body, 37.8 mm long, showing traces of regenerating posterior segments, 5.3 mm wide (without parapodia) at chaetiger 15, with 40 chaetigers (Fig. <xref ref-type="fig" rid="F6830965">1</xref>B). Ratio body width vs. body length 0.14. Width of the long dorsal cirri 0.42 mm (0.08 when divided by body width). Posterior pair of eyes almost coalescent with anterior pair (Fig. <xref ref-type="fig" rid="F6830965">1</xref>C). Oocytes dark violet, from chaetigers 9–31, restricted to parapodia, measuring 90–115 µm in diameter. Most anterior (i.e. palps, antennae and fists, small tentacular cirri) and most posterior (i.e. last dorsal cirri and anal cirri) appendages brightly pigmented (Fig. <xref ref-type="fig" rid="F6830965">1</xref>B, Fig. <xref ref-type="fig" rid="F6830969">2</xref>A, and D).</p></sec></tp:treatment-sec><tp:treatment-sec sec-type="Distribution"><title>Distribution</title><p>Southern France, eastern Sicily, northern Adriatic, north Iberian Mediterranean, Gulf of Aqaba. Other reports must be checked, as they may correspond to closely related, but distinct species (see Discussion).</p></tp:treatment-sec><tp:treatment-sec sec-type="Habitat"><title>Habitat</title><p>Below stones, amongst coarse shell gravel, shell and muddy sand and amongst kelp holdfasts, from shallow intertidal and medio-littoral. The species has been reported up to 50 m depth; however, these deeper reports may correspond to different species (see Discussion). Our specimens were observed to quickly swim by waving their bodies when the boulders below which they were hidden were turned up. Such a quick swimming reaction was always addressed prior to hiding again below close boulders.</p></tp:treatment-sec><tp:treatment-sec><!--Section generated to contain objects referenced in tp:taxon-treatment.--><fig id="F6830965" position="float" orientation="portrait"><object-id xmlns:xlink="http://www.w3.org/1999/xlink" content-type="arpha" xlink:type="simple">0EEF656F-7922-552B-8B74-38AF766A0A3D</object-id><object-id xmlns:xlink="http://www.w3.org/1999/xlink" content-type="doi" xlink:type="simple">10.3897/BDJ.9.e66020.figure1</object-id><label>Figure 1.</label><caption><p><italic><tp:taxon-name><tp:taxon-name-part taxon-name-part-type="genus" reg="Amphiduros">Amphiduros</tp:taxon-name-part> <tp:taxon-name-part taxon-name-part-type="species" reg="fuscescens">fuscescens</tp:taxon-name-part></tp:taxon-name></italic> (Marenzeller, 1857). Living specimens in dorsal view. <bold>A–C.</bold> Whole body; <bold>D.</bold> and <bold>E.</bold> Detail of the anterior end; A and D. Male from Blanes; B and E. Female from Blanes; C. Female from Sant Feliu; la: lateral antennae; pa: palps; ca: central antennae; ey: eyes; no; nuchal organs.</p></caption><graphic xmlns:xlink="http://www.w3.org/1999/xlink" xlink:href="bdj-09-e66020-g001.png" position="float" id="oo_520369.png" orientation="portrait" xlink:type="simple"><uri content-type="original_file" xlink:type="simple">https://binary.pensoft.net/fig/520369</uri></graphic></fig><fig id="F6830969" position="float" orientation="portrait"><object-id xmlns:xlink="http://www.w3.org/1999/xlink" content-type="arpha" xlink:type="simple">2D54A2D7-7B89-5BCF-8C77-F7E3D6C28809</object-id><object-id xmlns:xlink="http://www.w3.org/1999/xlink" content-type="doi" xlink:type="simple">10.3897/BDJ.9.e66020.figure2</object-id><label>Figure 2.</label><caption><p><italic><tp:taxon-name><tp:taxon-name-part taxon-name-part-type="genus" reg="Amphiduros">Amphiduros</tp:taxon-name-part> <tp:taxon-name-part taxon-name-part-type="species" reg="fuscescens">fuscescens</tp:taxon-name-part></tp:taxon-name></italic> (Marenzeller, 1857). Living specimens. <bold>A.</bold> Midbody parapodia of Blanes female, dorsal view <bold>B.</bold> Mid-body parapodia of Blanes male, dorsal view <bold>C.</bold> Mid-body parapodia of Blanes male, ventral view <bold>D.</bold> Pygidium of Blanes female. sdc: Short dorsal cirri; ldc: long dorsal cirri; vc: ventral cirri; ac: anal cirri.</p></caption><graphic xmlns:xlink="http://www.w3.org/1999/xlink" xlink:href="bdj-09-e66020-g002.png" position="float" id="oo_520376.png" orientation="portrait" xlink:type="simple"><uri content-type="original_file" xlink:type="simple">https://binary.pensoft.net/fig/520376</uri></graphic></fig><fig id="F6830973" position="float" orientation="portrait"><object-id xmlns:xlink="http://www.w3.org/1999/xlink" content-type="arpha" xlink:type="simple">C6D5502C-58A7-5816-919C-79AB725B3F50</object-id><object-id xmlns:xlink="http://www.w3.org/1999/xlink" content-type="doi" xlink:type="simple">10.3897/BDJ.9.e66020.figure3</object-id><label>Figure 3.</label><caption><p>Blanes female of <italic><tp:taxon-name><tp:taxon-name-part taxon-name-part-type="genus" reg="Amphiduros">Amphiduros</tp:taxon-name-part> <tp:taxon-name-part taxon-name-part-type="species" reg="fuscescens">fuscescens</tp:taxon-name-part></tp:taxon-name></italic> (Marenzeller, 1857), preserved in formalin. <bold>A.</bold> Anterior end; white arrow pointing on the traces of the orange band; <bold>B.</bold> Mid-body parapodia; <bold>C.</bold> Short dorsal cirri; <bold>D.</bold> Detail of the orange band of the same short dorsal cirri. dcp: dorsal cirrophore; vc: ventral cirri.</p></caption><graphic xmlns:xlink="http://www.w3.org/1999/xlink" xlink:href="bdj-09-e66020-g003.png" position="float" id="oo_520380.png" orientation="portrait" xlink:type="simple"><uri content-type="original_file" xlink:type="simple">https://binary.pensoft.net/fig/520380</uri></graphic></fig></tp:treatment-sec></tp:taxon-treatment>
